# Supplementary material for: Change in the Air: How Shifting Federal Guidance Related to DEI Influences Teachers’ Use of Culturally Responsive Practices
Source: Behav Sci (Basel). 2026 Mar 9;16(3):390. doi: 10.3390/bs16030390 (PMC13024554; doi:10.3390/bs16030390)
Supplement: Supplementary file 1 [file behavsci-16-00390-s001.zip]

Archive with 1 entries (1 files):
- behavsci-4081122-supplementary.pdf
